# Supplementary material for: Association between Daily Niacin Intake and Glaucoma: National Health and Nutrition Examination Survey
Source: Nutrients. 2021 Nov 26;13(12):4263. doi: 10.3390/nu13124263 (PMC8709149; doi:10.3390/nu13124263)
Supplement: Supplementary file 1 [file nutrients-13-04263-s001.zip]

Archive with 1 entries (1 files):
- nutrients-1423443-supplementary.pdf
